# Supplementary material for: Baricitinib, a JAK-STAT Inhibitor, Reduces the Cellular Toxicity of the Farnesyltransferase Inhibitor Lonafarnib in Progeria Cells
Source: Int J Mol Sci. 2021 Jul 12;22(14):7474. doi: 10.3390/ijms22147474 (PMC8307450; doi:10.3390/ijms22147474)
Supplement: Supplementary file 1 [file ijms-22-07474-s001.zip]

Archive with 2 entries (2 files):
- __MACOSX/._Supplementary.docx
- Supplementary.pdf
